# Supplementary material for: Evolution of the Northern Rockweed, Fucus distichus, in a Regime of Glacial Cycling: Implications for Benthic Algal Phylogenetics
Source: PLoS One. 2015 Dec 2;10(12):e0143795. doi: 10.1371/journal.pone.0143795 (PMC4668022; doi:10.1371/journal.pone.0143795)
Supplement: S1 Table — Since each of our specimens has several clones, the list of accession number that includes all the clones is provided for each sample locality. More information on longitude, latitude, and sampling location can be verified in Table 1 or in the manuscripts Kucera & Saunders (2008) Botany 86:1065–1079 and/or Serrão et al. (1999) J.Phycol. 35: 382–394. (XLSX) [file pone.0143795.s003.xlsx]

## Sheet: Sheet1
Name in Tree	Taxon	Collector/Source*	GenBank # of all clones
AF102903	F. ceranoides	Serrao et al.
AF102935	F. distichus	Serrao et al.
AF102936	F. distichus	Serrao et al.
CA-Lab1	F. distichus	this study	KT325309-KT325313									ITS
CA-Lab2	F. distichus	this study	KT325293-KT325308									ITS
CA-Lab3	F. distichus	this study	KT325284-KT325288
CA-Lab4	F. distichus	this study	KT325291-KT325292
CA-Lab5	F. distichus	this study	KT325289-KT325290
CA-Nfld1	F. distichus	this study	KT325346-KT325369
CA-Nfld2	F. distichus	this study	KT325278-KT325283
CA-Nfld3	F. distichus	this study	KT325432-KT325443
CA-Nfld8	F. distichus	this study	KT325322-KT325333
CA-Nfld9	F. distichus	this study	KT325444-KT325455
CA-Nfld11	F. distichus	this study	KT325420-KT325431
CA-Que1	F. distichus	this study	KT325370-KT325387
EU525593	F. distichus	Kucera & Saunders
EU525594	F. distichus	Kucera & Saunders
EU525595	F. distichus	Kucera & Saunders
EU525596	F. distichus	Kucera & Saunders
EU525597	F. distichus	Kucera & Saunders
EU525598	F. distichus	Kucera & Saunders
EU525599	F. distichus	Kucera & Saunders
EU525600	F. distichus	Kucera & Saunders
EU525601	F. distichus	Kucera & Saunders
EU525602	F. distichus	Kucera & Saunders
EU525603	F. distichus	Kucera & Saunders
EU525604	F. distichus	Kucera & Saunders
EU525604	F. distichus	Kucera & Saunders										ITS
EU525605	F. distichus	Kucera & Saunders										ITS
EU525606	F. distichus	Kucera & Saunders										ITS
EU525607	F. distichus	Kucera & Saunders										ITS
EU525608	F. distichus	Kucera & Saunders										ITS
EU525609	F. distichus	Kucera & Saunders										ITS
EU525610	F. distichus	Kucera & Saunders										ITS
EU525611	F. distichus	Kucera & Saunders
EU525612	F. distichus	Kucera & Saunders										ITS
EU525613	F. distichus	Kucera & Saunders										ITS
EU525614	F. distichus	Kucera & Saunders										ITS
EU525615	F. distichus	Kucera & Saunders										ITS
EU525616	F. distichus	Kucera & Saunders										ITS
EU525617	F. distichus	Kucera & Saunders										ITS
EU525618	F. distichus	Kucera & Saunders										ITS
EU525619	F. distichus	Kucera & Saunders										ITS
EU525620	F. distichus	Kucera & Saunders										ITS
EU525621	F. distichus	Kucera & Saunders										ITS
EU525622	F. distichus	Kucera & Saunders										ITS
EU525623	F. distichus	Kucera & Saunders										ITS
EU525624	F. distichus	Kucera & Saunders										ITS
EU525625	F. distichus	Kucera & Saunders										ITS
EU525626	F. distichus	Kucera & Saunders										ITS
EU525628	F. distichus	Kucera & Saunders										ITS
EU525629	F. distichus	Kucera & Saunders										ITS
EU525630	F. distichus	Kucera & Saunders										ITS
EU525631	F. distichus	Kucera & Saunders										ITS
EU525632	F. distichus	Kucera & Saunders										ITS
EU525633	F. distichus	Kucera & Saunders										ITS
EU525634	F. distichus	Kucera & Saunders										ITS
EU525635	F. distichus	Kucera & Saunders										ITS
EU525636	F. distichus	Kucera & Saunders										ITS
EU525647	F. distichus	Kucera & Saunders										ITS
EU525648	F. distichus	Kucera & Saunders										ITS
US-ME1	F. distichus	this study	KT325394-KT325405									ITS
US-ME2	F. distichus	this study	KT325388-KT325393									ITS
US-ME4	F. distichus	this study	KT325418-KT325419									ITS
US-ME8	F. distichus	this study	KT325314-KT325321									ITS
US-ME9	F. distichus	this study	KT325334-KT325345									ITS
AF102937	F. evanescens	Serrao et al.										ITS
AF102938	F. evanescens	Serrao et al.										ITS
AF102939	F. evanescens	Serrao et al.										ITS
AF102940	F. gardneri	Serrao et al.										ITS
AF102941	F. gardneri	Serrao et al.										ITS
AF102942	F. serratus	Serrao et al.										ITS
AF102943	F. serratus	Serrao et al.										ITS
AF102944	F. serratus	Serrao et al.										ITS
AF102945	F. serratus	Serrao et al.										ITS
CA-NS1	F. serratus	this study	KT325210-KT325221									ITS
CA-NS2	F. serratus	this study	KT325222-KT325245									ITS
CA-NS3	F. serratus	this study	KT325257-KT325266									ITS
CA-NS4	F. serratus	this study	KT325267-KT325277									ITS
CA-NS5	F. serratus	this study	KT325246-KT325256									ITS
EU525637	F. serratus	Kucera & Saunders										ITS
EU525638	F. serratus	Kucera & Saunders										ITS
EU525639	F. serratus	Kucera & Saunders										ITS
EU525640	F. serratus	Kucera & Saunders										ITS
AF102904	F. spiralis	Serrao et al.										ITS
AF102904	F. spiralis	Serrao et al.										ITS
AF102905	F. spiralis	Serrao et al.										ITS
AF102905	F. spiralis	Serrao et al.										ITS
AF102906	F. spiralis	Serrao et al.										ITS
AF102906	F. spiralis	Serrao et al.										ITS
AF102907	F. spiralis	Serrao et al.										ITS
AF102907	F. spiralis	Serrao et al.										ITS
AF102908	F. spiralis	Serrao et al.										ITS
AF102909	F. spiralis	Serrao et al.										ITS
EU525641	F. spiralis	Kucera & Saunders										ITS
EU525642	F. spiralis	Kucera & Saunders										ITS
EU525643	F. spiralis	Kucera & Saunders										ITS
EU525644	F. spiralis	Kucera & Saunders										ITS
EU525645	F. spiralis	Kucera & Saunders										ITS
EU525649	F. spiralis	Kucera & Saunders
EU525650	F. spiralis	Kucera & Saunders
EU525651	F. spiralis	Kucera & Saunders
AF102910	F. vesiculosus	Serrao et al.
AF102911	F. vesiculosus	Serrao et al.
AF102912	F. vesiculosus	Serrao et al.
AF102913	F. vesiculosus	Serrao et al.
AF102914	F. vesiculosus	Serrao et al.
AF102915	F. vesiculosus	Serrao et al.
AF102916	F. vesiculosus	Serrao et al.
AF102917	F. vesiculosus	Serrao et al.
AF102918	F. vesiculosus	Serrao et al.
AF102919	F. vesiculosus	Serrao et al.
AF102920	F. vesiculosus	Serrao et al.
AF102921	F. vesiculosus	Serrao et al.
AF102922	F. vesiculosus	Serrao et al.
AF102923	F. vesiculosus	Serrao et al.
AF102924	F. vesiculosus	Serrao et al.
AF102925	F. vesiculosus	Serrao et al.
AF102926	F. vesiculosus	Serrao et al.
AF102927	F. vesiculosus	Serrao et al.
AF102928	F. vesiculosus	Serrao et al.
AF102929	F. vesiculosus	Serrao et al.
AF102930	F. vesiculosus	Serrao et al.
AF102931	F. vesiculosus	Serrao et al.
AF102932	F. vesiculosus	Serrao et al.
EU525652	F. vesiculosus	Kucera & Saunders
EU525653	F. vesiculosus	Kucera & Saunders
EU525654	F. vesiculosus	Kucera & Saunders
EU525655	F. vesiculosus	Kucera & Saunders
EU525656	F. vesiculosus	Kucera & Saunders
EU525656	F. vesiculosus	Kucera & Saunders
EU525657	F. vesiculosus	Kucera & Saunders
EU525658	F. vesiculosus	Kucera & Saunders
EU525659	F. vesiculosus	Kucera & Saunders
EU525660	F. vesiculosus	Kucera & Saunders
EU525661	F. vesiculosus	Kucera & Saunders
US-ME11	F. vesiculosus	this study	KT325420-KT325431
US-ME12	F. vesiculosus	this study	KT325498-KT325519
US-ME13	F. vesiculosus	this study	KT325520-KT325528
US-ME14	F. vesiculosus	this study	KT325529-KT325539
US-ME15	F. vesiculosus	this study	KT325468-KT325485
AF102933	F. virsoides	Serrao et al.
AF102934	F. virsoides	Serrao et al.
CA-Nfld6	Fucus sp.	this study	KT325406-KT325417
AF102946	H. californicus	Serrao et al.
AF102947	H. californicus	Serrao et al.
AF102948	H. californicus	Serrao et al.
AF102949	H. californicus	Serrao et al.
AF102950	H. californicus	Serrao et al.
AF102952	P. limitata	Serrao et al.
AF102957	S. babingtonii	Serrao et al.
AF102951	S. compressa	Serrao et al.
AF102956	S. compressa	Serrao et al.
AF102958	S. siliquosa	Serrao et al.
AF102959	S. siliquosa	Serrao et al.
AF102960	S. siliquosa	Serrao et al.
*Information on locations of the populations,refer to Table1 or Kucera & Saunders(2008) Botany 86:1065-1079 and/or Serrão etal. (1999) J.Phycol. 35: 382-394.

## Sheet: Sheet2
Name	Morphological affiliation	Location	Lat (N)	Long (W)	Haplotype	Collector/Source
		Arctic and Subarctic
CA-Lab1	F. distichus	Adlavik Harbour, Labrador, CAN	55° 1'	58° 50'	H18	this study
CA-Lab2	F. distichus	Punchbowl, Labrador, CAN	53° 15'	55° 45'	H18	this study
CA-Lab3	F. distichus	Windy Tickle Harbour, Labrador, CAN	55° 46'	60° 22	H17	this study
CA-Nfld1	F. distichus	Musgrave ledges, NF, CAN	49° 27'	53° 58'	H19	this study
CA-Lab4	F. distichus	E. Kingitok Island, Labrador, CAN	55° 26'	59° 53'	H19	this study
CA-Lab5	F. distichus	Venison Tickle, Labrador, CAN	52° 58'	55° 47'	H1	this study
CA-Lab6	Fucus sp.	Baker Island, Labrador, CAN	56° 32'	61° 9'	H1	this study
US-ME1	F. distichus	Shag Rocks, Grand Manan Channel, Maine, USA	44° 44'	67° 6'	H6	this study
US-ME2	F. distichus	Shag Rocks, Grand Manan Channel, Maine, USA	44° 44'	67° 6'	H6	this study
CA-Nfld2	F. distichus	Fishing Point, St. Anthony, NF, CAN	51° 21'	53° 13'	H1	this study
US-ME4	F. distichus	Shag Rocks, Grand Manan Channel, Maine, USA	44° 44'	67° 6'	H1	this study
US-ME5	F. distichus	Shag Rocks, Grand Manan Channel, Maine, USA	44° 44'	67° 6'	H1	this study
		NF/GOM/GSL
CA-Nfld3	F. distichus	Cape Onion, Newfoundland, CAN	51° 37'	55° 37'	H5	this study
CA-Nfld6	Fucus sp.	Heart's Desire, Newfoundland, CAN	47° 49'	53° 26'	H2	this study
CA-Que1	F. distichus	Quapitogone Is., Quebec, CAN	50° 12'	60° 6'	H2	this study
CA-Nfld8	F. distichus	Cape Onion,Newfoundland, CAN	51° 37'	55° 37'	H2	this study
CA-Nfld9	F. distichus	Musgrave ledges, Newfoundland, CAN	49° 27'	53° 58'	H2	this study
CA-Nfld11	F. distichus	Witless Bay, Newfoundland, CAN	47° 17'	52° 50'	H2	this study
CA-Nfld6	Fucus sp.	Heart's Desire, Newfoundland, CAN	47° 49'	53° 26'	H2	this study
CA-Que1	F. distichus	Quapitogone Is., Quebec, CAN	50° 12'	60° 6'	H2	this study
CA-Nfld8	F. distichus	Cape Onion,Newfoundland, CAN	51° 37'	55° 37'	H2	this study
CA-Nfld9	F. distichus	Musgrave ledges, Newfoundland, CAN	49° 27'	53° 58'	H2	this study
CA-Nfld11	F. distichus	Witless Bay, Newfoundland, CAN	47° 17'	52° 50'	H2	this study
CA-NS1	F. serratus	Rose Point, Lunenburg Bay, Nova Scotia, CAN	44° 17' 36.5"	64° 13' 52.4"	nd	this study
CA-NS2	F. serratus	St. Peters Bay, Pte du Loup, Nova Scotia, CAN	45° 33' 38"	60° 53' 38.8"	nd	this study
CA-NS3	F. serratus	Shag Harbour, Lower Wood, Nova Scotia, CAN	43° 30' 35.9"	65° 44' 14.2"	nd	this study
CA-NS4	F. serratus	Shag Harbour, Lower Wood, Nova Scotia, CAN	43° 30' 35.9"	65° 44' 14.2"	nd	this study
CA-NS5	F. serratus	Cross Island, Nova Scotia, CAN	44° 18' 49.0"	64° 11' 52.6"	nd	this study
		Fucus vesiculosus
US-ME11	F. vesiculosus	Stave Is. Ledges, Casco Bay, Maine, USA				this study
US-ME12	F. vesiculosus	E corner of Mattapoisett Neck Buzzards Bay, Maine, USA				this study
US-ME13	F. vesiculosus	Sippican Hbr. Buzzards Bay, Infralittoral, Maine, USA				this study
US-ME14	F. vesiculosus	Sippican Hbr. Buzzards Bay, Maine, USA				this study
US-ME15	F. vesiculosus	E corner of Mattapoisett Neck Buzzards Bay, Maine, USA				this study
EU525657	F. vesiculosus	Canadian waters				Kucera & Saunders
EU525656	F. vesiculosus	Canadian waters				Kucera & Saunders
EU525660	F. vesiculosus	Canadian waters				Kucera & Saunders
EU525661	F. vesiculosus	Canadian waters				Kucera & Saunders
EU525652	F. vesiculosus	Brave Boat Harbor, ME, USA				Kucera & Saunders
EU525653	F. vesiculosus	Brave Boat Harbor, ME, USA				Kucera & Saunders
EU525641	F. spiralis	Canadian waters				Kucera & Saunders
EU525642	F. spiralis	Canadian waters				Kucera & Saunders
EU525643	F. spiralis	Canadian waters				Kucera & Saunders
EU525644	F. spiralis	Canadian waters				Kucera & Saunders
EU525645	F. spiralis	Canadian waters				Kucera & Saunders
EU525649	F. spiralis	Canadian waters				Kucera & Saunders
EU525650	F. spiralis	Canadian waters				Kucera & Saunders
EU525651	F. spiralis	Canadian waters				Kucera & Saunders
EU525654	F. vesiculosus	McGrath Cove, NS, CAN				Kucera & Saunders
EU525655	F. vesiculosus	Canadian waters				Kucera & Saunders
EU525656	F. vesiculosus	Canadian waters				Kucera & Saunders
EU525658	F. vesiculosus	Canadian waters				Kucera & Saunders
EU525659	F. vesiculosus	Canadian waters				Kucera & Saunders
AF102956	Silvetia compressa	Shandong Peninsula, China				Serrao et al.
AF102957	S. babingtonii	Japan				Serrao et al.
AF102959	S. siliquosa	Shandong Peninsula, China				Serrao et al.
AF102958	S. siliquosa	Shandong Peninsula, China				Serrao et al.
AF102960	S. siliquosa	Shandong Peninsula, China				Serrao et al.
AF102946	Hesperophycus californicus	California, USA				Serrao et al.
AF102947	H. californicus	California, USA				Serrao et al.
AF102948	H. californicus	California, USA				Serrao et al.
AF102949	H. californicus	California, USA				Serrao et al.
AF102950	H. californicus	California, USA				Serrao et al.
AF102951	S. compressa	California, USA				Serrao et al.
AF102952	Pelviotopsis limitata	Oregon, USA				Serrao et al.
AF102925	F. vesiculosus	Portugal				Serrao et al.
AF102922	F. vesiculosus	Maine, USA				Serrao et al.
AF102936	F. distichus	White Sea, Russia				Serrao et al.
AF102903	F. ceranoides	Isle of Man				Serrao et al.
AF102910	F. vesiculosus	Algarve, Portugal				Serrao et al.
AF102933	F. virsoides	Trieste, Italy				Serrao et al.
AF102934	F. virsoides	Venice, Italy				Serrao et al.
AF102913	F. vesiculosus	Central Baltic, Sweden				Serrao et al.
AF102908	F. spiralis	Oregon, USA				Serrao et al.
AF102909	F. spiralis	Washington, USA				Serrao et al.
AF102919	F. vesiculosus	Isle of Man				Serrao et al.
AF102912	F. vesiculosus	Central Baltic, Sweden				Serrao et al.
AF102914	F. vesiculosus	Northern Baltic, Sweden				Serrao et al.
AF102917	F. vesiculosus	Northern Baltic, Sweden				Serrao et al.
AF102928	F. vesiculosus	Tjarno, Sweden				Serrao et al.
AF102916	F. vesiculosus	Northern Baltic, Sweden				Serrao et al.
AF102907	F. spiralis	Northern Portugal				Serrao et al.
AF102904	F. spiralis	Canary Islands				Serrao et al.
AF102905	F. spiralis	Maine, USA				Serrao et al.
AF102906	F. spiralis	Maine, USA				Serrao et al.
AF102907	F. spiralis	Northern Portugal				Serrao et al.
AF102904	F. spiralis	Canary Islands				Serrao et al.
AF102905	F. spiralis	Maine, USA				Serrao et al.
AF102906	F. spiralis	Maine, USA				Serrao et al.
AF102921	F. vesiculosus	Isle of Man				Serrao et al.
AF102924	F. vesiculosus	Norway				Serrao et al.
AF102929	F. vesiculosus	Tjarno, Sweden				Serrao et al.
AF102927	F. vesiculosus	Penobscot, Maine, USA				Serrao et al.
AF102930	F. vesiculosus	White Sea, Russia				Serrao et al.
AF102911	F. vesiculosus	Central Baltic, Sweden				Serrao et al.
AF102932	F. vesiculosus	White Sea, Russia				Serrao et al.
AF102931	F. vesiculosus	White Sea, Russia				Serrao et al.
AF102915	F. vesiculosus	Northern Baltic, Sweden				Serrao et al.
AF102920	F. vesiculosus	Isle of Man				Serrao et al.
AF102923	F. vesiculosus	Norway				Serrao et al.
AF102926	F. vesiculosus	Penobscot, Maine, USA				Serrao et al.
AF102918	F. vesiculosus	Northern Baltic, Sweden				Serrao et al.
AF102942	F. serratus	Norway				Serrao et al.
AF102943	F. serratus	Nova Scotia, CAN				Serrao et al.
AF102944	F. serratus	Nova Scotia, CAN				Serrao et al.
AF102945	F. serratus	Nova Scotia, CAN				Serrao et al.
AF102939	F. evanescens	White Sea, Russia				Serrao et al.
AF102937	F. evanescens	Japan				Serrao et al.
AF102935	F. distichus	Maine, USA				Serrao et al.
AF102938	F. evanescens	Maine, USA				Serrao et al.
AF102940	F. gardneri	California, USA				Serrao et al.
AF102941	F. gardneri	Washington, USA				Serrao et al.
EU525640	F. serratus					Kucera & Saunders
EU525638	F. serratus					Kucera & Saunders
EU525637	F. serratus					Kucera & Saunders
EU525639	F. serratus					Kucera & Saunders
EU525624	F. distichus					Kucera & Saunders
EU525625	F. distichus					Kucera & Saunders
EU525633	F. distichus					Kucera & Saunders
EU525617	F. distichus					Kucera & Saunders
EU525634	F. distichus					Kucera & Saunders
EU525628	F. distichus					Kucera & Saunders
EU525629	F. distichus					Kucera & Saunders
EU525631	F. distichus					Kucera & Saunders
EU525636	F. distichus					Kucera & Saunders
EU525612	F. distichus					Kucera & Saunders
EU525614	F. distichus					Kucera & Saunders
EU525615	F. distichus					Kucera & Saunders
EU525616	F. distichus					Kucera & Saunders
EU525618	F. distichus					Kucera & Saunders
EU525630	F. distichus					Kucera & Saunders
EU525632	F. distichus					Kucera & Saunders
EU525635	F. distichus					Kucera & Saunders
EU525647	F. distichus					Kucera & Saunders
EU525648	F. distichus					Kucera & Saunders
EU525621	F. distichus					Kucera & Saunders
EU525613	F. distichus					Kucera & Saunders
EU525619	F. distichus					Kucera & Saunders
EU525623	F. distichus					Kucera & Saunders
EU525620	F. distichus	Bamfield, BC, CAN				Kucera & Saunders
EU525622	F. distichus					Kucera & Saunders
EU525626	F. distichus					Kucera & Saunders
EU525604	F. distichus					Kucera & Saunders
EU525593	F. distichus					Kucera & Saunders
EU525594	F. distichus					Kucera & Saunders
EU525595	F. distichus					Kucera & Saunders
EU525597	F. distichus					Kucera & Saunders
EU525598	F. distichus					Kucera & Saunders
EU525599	F. distichus					Kucera & Saunders
EU525600	F. distichus					Kucera & Saunders
EU525602	F. distichus					Kucera & Saunders
EU525603	F. distichus					Kucera & Saunders
EU525604	F. distichus					Kucera & Saunders
EU525605	F. distichus					Kucera & Saunders
EU525606	F. distichus					Kucera & Saunders
EU525607	F. distichus					Kucera & Saunders
EU525608	F. distichus					Kucera & Saunders
EU525609	F. distichus					Kucera & Saunders
EU525610	F. distichus					Kucera & Saunders
EU525611	F. distichus					Kucera & Saunders
EU525601	F. distichus					Kucera & Saunders
EU525596	F. distichus					Kucera & Saunders
